# Supplementary material for: Sinistroporomonorchis bolini n. sp. (Trematoda: Monorchiidae) from the Ocellated killifish, Floridichthys polyommus (Cyprinodontidae) in the Yucatán Peninsula, Mexico based on an integrative taxonomy analysis
Source: Parasitology. 2025 Jan 21;152(1):106–14. doi: 10.1017/S0031182025000010 (PMC12088916; doi:10.1017/S0031182025000010)
Supplement: Andrade-Gómez et al. supplementary material [file S0031182025000010sup001.xlsx]

## Sheet: Table_S1
Species	B L	B W	FB L	FB L % of B L	HB L	HB L % of B L	BL / BW	OS L	OS W	VS L	VS W	OS L/VS L	OS W/VS W	Prepharynx	Pharynx L	Pharynx W	Pharynx L / OS L	Pharynx W / OS W	Oesophagus	Oesophagus (%of BL)	Pre-bifurcal zone	Pre-bifurcal zone (% of B L)	Caecal termination from end of body	Caecal termination from end of body (% of B L)	T L	T W	Testis to ventral sucker	Testis to ventral sucker (% of body length)	Pre-testicular zone	Pre-testicular zone (% of body length)	PostT	PostT%ofBL	CS L	CS W	CSL / BL	Seminal vesicle length	Seminal vesicle width	Seminal vesicle length (% of cirrus-sac)	Pars Postatic L	Cirrus L	Cirrus W	Cirrus length (% of cirrus-sac)	Terminal organ length	Terminal organ width	Anterior terminal organ length	Anterior terminal organ width	Posterior terminal organ length	Posterior terminal organ width	Ovary L
bolini	585	177	209	0.357265	303	0.517949	3.30508	56	57	65	68	0.861538	0.838235	8	41	57	0.732143	1	26	0.0444444	110	0.188034	77	0.131624	104	56	84	0.14359	370	0.632479	109	0.186325	201	28	0.34359	25	22	0.124378		106	15	0.527363	94	41	52	24	26	40	40
bolini	561	175	211	0.376114	281.82	0.502353	3.20571	66	68	65	69	1.01538	0.985507	6	44	60	0.666667	0.882353	54	0.0962567	167	0.297683	34	0.0606061	80	52	95	0.16934	365	0.650624	119	0.212121	169	43	0.301248	60	42	0.35503	37	74	25	0.43787	86	45	47	42	36	50	45
bolini	715	211	212	0.296503	372	0.52028	3.38863	83	92	128	83	0.648438	0.97	5	50	84	0.60241	0.913043	90	0.125874	204	0.285315	161	0.225175	100	70	136	0.19021	470	0.657343	150	0.20979	212	27	0.296503	33	43	0.15566	36	132	15	0.622642	120	78	85	61	39	55	73
bolini	742	198	243	0.327493	424	0.571429	3.74747	61	75	79	77	0.772152	0.974026	2	54	63	0.885246	0.84	61	0.0822102	100	0.134771	140	0.188679	126	53	154	0.207547	470	0.633423	148	0.199461	203	34.6	0.3	54.5	37.6	0.26	33.4	108.1	20.3	53.6	100.8	53	63.1	41.6	35.6	44.6	89
bolini	718	246	262	0.364903	357	0.497214	2.9187	91	101	99	97	0.919192	1.04124	5	58	76	0.637363	0.752475	77	0.107242	221	0.307799	79	0.110028	125	81	122	0.169916	480	0.668524	121	0.168524	188	45	0.261838	51	37	0.271277	24	145	32	0.771277	107	67	72	61	36	33	75
bolini	695	222	232	0.333813	360	0.517986	3.13063	85	90	97	79	0.876289	1.13924	4	50	80	0.588235	0.888889	43	0.0618705	178	0.256115	146	0.210072	100	54	118.2	0.17	415	0.597122	166	0.238849	205	35	0.294964	57	36	0.278049	36	94	20	0.458537	99	44	52	35	51	48	65
bolini	709	288	218	0.307475	385	0.543018	2.46181	88	97	104	108	0.846154	0.898148	5	59	81	0.670455	0.835052	26	0.0366714	154	0.217207	83	0.117066	103	66	139	0.196051	465	0.655853	142	0.200282	243	30	0.342736	101	46	0.415638	34	98	15	0.403292	99	43	71	27	26	42	84
glebulentus	921	280	210	0.228013	622	0.675353	3.28929	80	72	92	96	0.869565	0.75	13	32	49	0.4	0.680556	88	0.0955483	206	0.22367	277	0.30076	222	126	205	0.222584	503	0.546145	265	0.287731	302	53	0.327904	82	46	0.271523	38	170	25	0.562914	152	67	100	32	55	61	151
glebulentus	957	240	217	0.22675	657	0.68652	3.9875	67	80	83	84	0.807229	0.952381	23	32	45	0.477612	0.5625	73	0.07628	203	0.212121	215	0.22466	261	120	106	0.110763	416	0.434692	283	0.295716	322	50	0.336468	77	36	0.23913	32	199	27	0.618012	156	57	81	31	54	47	158
minutus	408	155	102	0.25	236	0.578431	2.63226	45	70	66	72	0.681818	0.972222	0	32	44	0.711111	0.628571	48	0.117647	124	0.303922	55	0.134804	72	63	39	0.0955882	207	0.507353	128	0.313725	137	35	0.335784	27	23	0.19708	31	70	26	0.510949	90	34	52	27	52	31	53
minutus	347	130	108	0.311239	186	0.536023	2.66923	43	59	51	53	0.843137	1.11321	9	28	36	0.651163	0.610169	27	0.0778098	101	0.291066	53	0.152738	66	61	62	0.178674	219	0.631124	59	0.170029	145	35	0.417867	37	27	0.255172	42	60	18	0.413793	71	31	34	26	39	31	25
minutus	349	114	109	0.312321	183	0.524355	3.0614	44	48	56	61	0.785714	0.786885	13	25	34	0.568182	0.708333	41	0.117479	121	0.346705	53	0.151862	67	45	52	0.148997	231	0.661891	66	0.189112	137	32	0.39255	31	21	0.226277	25	77	14	0.562044	57	33	29	27	37	27	42
minutus	348	123	115	0.33046	181	0.520115	2.82927	39	51	53	57	0.735849	0.894737	7	28	37	0.717949	0.72549	26	0.0747126	99	0.284483	51	0.146552	63	48	38	0.109195	206	0.591954	75	0.215517	100	32	0.287356	36	26	0.36	28	50	20	0.5	68	32	33	28	43	23	46
minutus	325	121	112	0.344615	172	0.529231	2.68595	38	48	45	51	0.844444	0.941176	12	25	34	0.657895	0.708333	25	0.0769231	99	0.304615	42	0.129231	57	50	43	0.132308	194	0.596923	73	0.224615	124	30	0.381538	30	21	0.241935	26	64	18	0.516129	60	36	31	33	29	36	54
minutus	362	128.6	117	0.323204	196	0.541436	2.77562	41	48	55	59.6	0.745455	0.92	11	23	36	0.560976	0.75	36	0.0994475	106	0.292818	62	0.171271	64	52.8	40	0.110497	200	0.552486	97	0.267956	116	30	0.320442	29	24	0.25	23	55	17	0.474138	64	33	35	30	36	27	52
minutus	382	128.6	123	0.32199	199	0.520942	2.77562	44	54	54	64	0.814815	0.84375	13	27	39	0.613636	0.722222	30	0.078534	107	0.280105	41	0.10733	66	50	42	0.109948	226	0.591623	94	0.246073	147	35	0.384817	40	26	0.272109	29	79	28	0.537415	72	30	49	26	42	29	64
yucatananensis	806	149	244	0.30273	481	0.596774	5.4094	59	65	72	56	0.819444	1.16071	28	34	55	0.576271	0.846154	144	0.17866	261	0.323821	23	0.028536	120	68	171	0.212159	492	0.610422	197	0.244417	236	61	0.292804	60	34	0.254237	63	110	40	0.466102	93	49	65	40	49	39	74
yucatananensis	600	165	202	0.336667	320	0.533333	3.63636	56	74.4	72	72	0.777778	1.04	20	32	49	0.571429	0.68	124	0.206667	222	0.37	32	0.0533333	98	70	152	0.253333	424	0.706667	76	0.126667	185	54	0.308333	48	30	0.259459	55	98	34	0.52973	124	41	79	38	42	32	84
yucatananensis	846	157	208	0.245863	553	0.653664	5.38854	63	78	83	85	0.759036	0.917647	18	42	49	0.666667	0.628205	62	0.0732861	189	0.223404	57	0.0673759	147	85	253	0.299054	553	0.653664	177	0.20922	207	56	0.244681	52	35	0.251208	41	97	46	0.468599	101	52	52	48	51	49	74
yucatananensis	746	167	221	0.296247	447	0.599196	4.46707	58	81	78	70	0.74359	1.15714	27	39	51	0.672414	0.62963	52	0.0697051	174	0.233244	52	0.0697051	116	75	170	0.227882	475	0.636729	165	0.22118	203	46	0.272118	62	44	0.305419	41	96	40	0.472906	107	58	46	38	60	50	80
yucatananensis	722	130	220	0.304709	427	0.591413	5.55385	58	72	71	65	0.816901	1.10769	18	37	47	0.637931	0.652778	62	0.0858726	179	0.247922	47.4	0.06	99	67	230	0.31856	526	0.728532	102	0.141274	183	66	0.253463	63	39	0.344262	32	96	35	0.52459	112	45	55	43	71	41	67
yucatananensis	858	172	245	0.285548	535	0.623543	4.98837	56	76	84	84	0.666667	0.904762	26	39	49	0.696429	0.644737	89	0.10373	211	0.245921	73	0.0850816	114	77	235	0.273893	553	0.644522	207	0.241259	211	66	0.245921	56	48	0.265403	42	107	33	0.507109	127	54	77	29	60	54	65
mexicanus	678	128	166	0.244838	460	0.678466	5.29688	51	64	55	56	0.927273	1.14286	20	25	38	0.490196	0.59375	37	0.0545723	136	0.20059	208	0.306785	136	90	87	0.128319	305	0.449853	250	0.368732	210	39	0.309735	44	34	0.209524	18	145	21	0.690476	124	40	66	27	60	36	53
mexicanus	680	165	177	0.260294	439	0.645588	4.12121	61	72	64	68	0.953125	1.05882	18	29	40	0.47541	0.555556	44	0.0647059	150	0.220588	270	0.397059	107	72	77	0.113235	319	0.469118	273	0.401471	227	37	0.333824	73	40	0.321586	31	132	22	0.581498	129	47	85	32	53	31	93
mexicanus	746	127	171	0.229223	519	0.69571	5.87402	60	64	56	57	1.07143	1.12281	11	32	39	0.533333	0.609375	36	0.0482574	138	0.184987	347	0.465147	161	85	72	0.0965147	295	0.395442	291	0.39008	187	43	0.25067	33	29	0.176471	21	132	26	0.705882	91	46	54	36	39	36	140
mexicanus	760	180	176	0.231579	513	0.675	4.22222	61	68	73	74	0.835616	0.918919	10	36	42	0.590164	0.617647	37	0.0486842	144	0.189474	341	0.448684	101	83	144	0.189474	384	0.505263	300	0.394737	227	36	0.298684	82	40	0.361233	16	125	21	0.550661	135	48	87	38	51	46	146
mexicanus	795	227	210	0.264151	514	0.646541	3.5022	69	81	69	74	1	1.09459	12	45	48	0.652174	0.592593	38	0.0477987	157	0.197484	319	0.401258	122	69	90	0.113208	360	0.45283	314	0.394969	292	43	0.367296	101	61	0.34589	41	150	27	0.513699	150	49	96	48	55	34	97
mexicanus	696	165.5	172	0.247126	463	0.66523	4.5	57	70	61	65.4	0.934426	1.07965	18	27	40	0.473684	0.596897	51	0.0732759	150	0.215517	320	0.45977	145		95	0.136494	318	0.456897	256	0.367816	198	39	0.284483	49	32	0.247475	27	137	22	0.691919	114	45	55	35.7143	59	36.7	109
mexicanus	745	182	177	0.237584	507	0.680537	4.09341	61	67	58	71	1.05172	0.943662	13	31	43	0.508197	0.641791	52	0.0697987	155	0.208054	356	0.477852	111	67	102	0.136913	348	0.467114	312	0.418792	236	44	0.316779	63	41	0.266949	35	148	20	0.627119	91	53	52	34	42	45	97
mexicanus	745	150	189	0.253691	502	0.673826	4.96667	62	74	52	58	1.19231	1.27586	14	33	42	0.532258	0.567568	65	0.0872483	170	0.228188	331	0.444295	126.143	77.6667	95.2857	0.130594	332.714	0.456645	285.143	0.390942	249	40	0.334228	57	24	0.228916	22	147	24	0.590361	109	37	60	35	55	29	118
[truncated: 13 more columns]
